# Supplementary material for: Effect of Dietary Salt Intake on Risk of Gastric Cancer: A Systematic Review and Meta-Analysis of Case-Control Studies
Source: Nutrients. 2022 Oct 12;14(20):4260. doi: 10.3390/nu14204260 (PMC9609108; doi:10.3390/nu14204260)
Supplement: Supplementary file 1 [file nutrients-14-04260-s001.zip]

Archive with 1 entries (1 files):
- nutrients-1889898-supplementary.pdf
